# Supplementary material for: From Healer to Harmer: Preparing Senior Medical Students for Patient Harm Events in a Transition-to-Residency Course
Source: MedEdPORTAL. 2024 Dec 26;20:11473. doi: 10.15766/mep_2374-8265.11473 (PMC11669734; doi:10.15766/mep_2374-8265.11473)
Supplement: Supplementary file 1 — Pre- and Postsurvey.docxSecond Casualty Phenomenon.pptxInstructions for Residents.docxStudent Small-Group Prompts.docxCoping with Complications.pptxStudent Role-Play Instructions.docxWorkshop Facilitator Guide and Schedule.docx [file mep_2374-8265.11473-s001.zip]

Archive with 8 entries (8 files):
- E. Coping with Complications.pptx
- C. Instructions for Residents.docx
- A. Pre- and Postsurvey.docx
- B. Second Casualty Phenomenon.pptx
- D. Student Small-Group Prompts.docx
- F. Student Role-Play Instructions.docx
- G. Workshop Facilitator Guide and Schedule.docx
- _Educational Summary Report_11473.pdf
